# Supplementary material for: Transcryptomic Analysis of Human Brain-Microvascular Endothelial Response to -Pericytes: Cell Orientation Defines Barrier Function
Source: Cells. 2021 Apr 20;10(4):963. doi: 10.3390/cells10040963 (PMC8074760; doi:10.3390/cells10040963)
Supplement: Supplementary file 1 [file cells-10-00963-s001.zip]

Archive with 1 entries (1 files):
- cells-1183691-supplementary.pdf
